# Supplementary material for: Mucus-Penetrating Silk Fibroin-Based Nanotherapeutics for Efficient Treatment of Ulcerative Colitis
Source: Biomolecules. 2022 Sep 8;12(9):1263. doi: 10.3390/biom12091263 (PMC9496219; doi:10.3390/biom12091263)
Supplement: Supplementary file 1 [file biomolecules-12-01263-s001.zip]

Archive with 1 entries (1 files):
- biomolecules-1868768-supplementary.pdf
